# Supplementary material for: Workplace Mistreatment and Health Conditions Prior and during the COVID-19 in South Korea: A Cross-Sectional Study
Source: Int J Environ Res Public Health. 2022 Oct 11;19(20):12992. doi: 10.3390/ijerph192012992 (PMC9603205; doi:10.3390/ijerph192012992)
Supplement: Supplementary file 1 [file ijerph-19-12992-s001.zip]

Archive with 1 entries (1 files):
- ijerph-1904138-supplementary.pdf
